# Supplementary material for: Caspase-3 in Brain Death Donors Is Associated with Reduced Primary Graft Dysfunction After Heart Transplantation
Source: Int J Mol Sci. 2025 Sep 26;26(19):9434. doi: 10.3390/ijms26199434 (PMC12524385; doi:10.3390/ijms26199434)
Supplement: Supplementary file 1 [file ijms-26-09434-s001.zip]

Archive with 1 entries (1 files):
- ijms-3720649-supplementary.pdf
